# Supplementary material for: Comparative Metabolomics and Transcriptome Analysis Reveal the Fragrance-Related Metabolite Formation in Phoebe zhennan Wood
Source: Molecules. 2023 Oct 12;28(20):7047. doi: 10.3390/molecules28207047 (PMC10608883; doi:10.3390/molecules28207047)
Supplement: Supplementary file 1 [file molecules-28-07047-s001.zip › Supplementary tables.xlsx]

## Sheet: Table S1
Table S1. The identification information of total metabolites
Metabolite	m/z	Retention time (min)	Formula	Super Class	Class	Sub class
(Z)-3,7-Dimethyl-2,6-Octadienenitrile	69	12.567	C10H15N	Others	Not Available	Not Available
1-(4-hydroxy-4-methyl-7-propan-2-yl-1,2,3,3a,5,6,7,7a-octahydroinden-1-yl)ethanone	153	16.526	C15H26O2	Others	Not Available	Not Available
1-(furan-2-ylmethyl)-2,3-dimethylpiperidin-4-one	81	15.072	C12H17NO2	Others	Not Available	Not Available
1,2,4,5-Tetramethylbenzene	119	5.381	C10H14	Benzenoids	Benzene and substituted derivatives	Not Available
1,3,5-Triisopropylbenzene	204	13.429	C15H24	Others	Not Available	Not Available
1,3-oxazole	69	13.395	C3H3NO	Organoheterocyclic compounds	Azoles	Oxazoles
1-[(2R)-1-methylpyrrolidin-2-yl]propan-2-one	84	16.076	C8H15NO	Alkaloids and derivatives	Not Available	Not Available
12A-Hydroxy-9-Demethylmunduserone-8-Carboxylic Acid	327	13.15	C19H16O9	Others	Not Available	Not Available
1-ethyl-2-methylidenecyclopropane	77	11.608	C6H10	Others	Not Available	Not Available
1-iodo-3,5-dinitrobenzene	294	16.257	C6H3IN2O4	organic iodine compounds	Not Available	Not Available
1-Octadecene	57	14.799	C18H36	Lipids and lipid-like molecules	Fatty Acyls	Not Available
2,3,4-trifluorobenzoic acid	159	12.869	C7H3F3O2	Others	Not Available	Not Available
2,5-di(ethylidene)-1,3,3a,4,6,6a-hexahydropentalene	91	13.794	C12H18	Others	Not Available	Not Available
2,5-Dichloroaniline	161	14.714	C6H5Cl2N	Benzenoids	Benzene and substituted derivatives	Not Available
2-Aminopyrimidine	147	11.024	C4H5N3	Organoheterocyclic compounds	Diazines	Not Available
2-chloroacetic acid	105	15.079	C2H3ClO2	Organic acids and derivatives	Carboxylic acids and derivatives	Alpha-halocarboxylic acids and derivatives
2-Ethyl-5-Methylphenol	121	13.305	C9H12O	Benzenoids	Phenols	Cresols
2-Ethyltoluene	161	10.948	C9H12	Benzenoids	Benzene and substituted derivatives	Toluenes
2-N-Butylcyclopentenone	138	14.914	C9H14O	Others	Not Available	Not Available
2-Phenylacetamide	93	5.117	C8H9NO	Benzenoids	Benzene and substituted derivatives	Phenylacetamides
2-phenylsulfanylacetonitrile	109	14.844	C8H7NS	Others	Not Available	Not Available
2-thiophen-3-ylacetonitrile	159	15.875	C6H5NS	Others	Not Available	Not Available
3-Ethyl-2-Pyrazoline	83	17.787	C5H10N2	Others	Not Available	Not Available
3-methylbut-2-enoxybenzene	94	12.493	C11H14O	Others	Not Available	Not Available
3-N-(1,3,5-trimethylpyrazol-4-yl)-1H-1,2,4-triazole-3,5-diamine	207	13.271	C8H13N7	Others	Not Available	Not Available
4,9,14-triphenyl-3,4,5,8,9,10,13,14,15-nonazatetracyclo[10.3.0.02,6.07,11]pentadeca-1(15),2,5,7,10,12-hexaene	429	17.393	C24H15N9	Others	Not Available	Not Available
7-Methoxy-1,2,3-Trimethylindole	189	13.102	C12H15NO	Indole derivatives	Not Available	Not Available
Adrenaline	355	7.478	C9H13NO3	Benzenoids	Phenols	Benzenediols
Allo-Inositol	318	18.228	C6H12O6	Organic oxygen compounds	Organooxygen compounds	Alcohols and polyols
benzene-1,2,4-tricarboxylic acid	207	13.595	C9H6O6	Organic acids and derivatives	Carboxylic acids and derivatives	Tricarboxylic acids and derivatives
Beta-Gurjunene	161	12.381	C15H24	Lipids and lipid-like molecules	Prenol lipids	Sesquiterpenoids
Beta-Myrcene	93	12.308	C10H16	Lipids and lipid-like molecules	Prenol lipids	Monoterpenoids
Cadinene	204	13.427	C15H26	Lipids and lipid-like molecules	Prenol lipids	Sesquiterpenoids
Dl-3,4-Dihydroxyphenyl Glycol	355	15.481	C8H10O4	Benzenoids	Phenols	Benzenediols
Hexadecene	71	14.578	C16H32	Hydrocarbons	Unsaturated hydrocarbons	Unsaturated aliphatic hydrocarbons
Hexamethylbenzene	147	15.787	C12H18	Benzenoids	Benzene and substituted derivatives	Not Available
Limonene	68	5.497	C10H16	Lipids and lipid-like molecules	Prenol lipids	Monoterpenoids
Lorazepam	341	10.425	C15H10Cl2N2O2	Organoheterocyclic compounds	Benzodiazepines	1,4-benzodiazepines
Methyl Linolenate	59	14.035	C19H32O2	Lipids and lipid-like molecules	Fatty Acyls	Lineolic acids and derivatives
Methyl Palmitoleate	74	17.775	C17H32O2	Lipids and lipid-like molecules	Fatty Acyls	Fatty acids and conjugates
methylbenzene	124	15.3	C7H8	Benzenoids	Benzene and substituted derivatives	Toluenes
Nordihydrohalkendin	234	14.55	C12H10O5	Others	Not Available	Not Available
Ortho-Methylanisole	122	13.787	C8H10O	Benzenoids	Phenol ethers	Anisoles
Oxolane	137	10.94	C4H8O	Organoheterocyclic compounds	Tetrahydrofurans	Not Available
P-Cymene	134	13.664	C10H14	Lipids and lipid-like molecules	Prenol lipids	Monoterpenoids
P-Ethylphenol	122	11.469	C8H10O	Benzenoids	Phenols	1-hydroxy-2-unsubstituted benzenoids
propanoic acid	57	5.503	C3H6O2	Organic acids and derivatives	Carboxylic acids and derivatives	Carboxylic acids
Propargyl Alcohol	67	15.075	C3H8O	Organic oxygen compounds	Organooxygen compounds	Alcohols and polyols
Squalene	81	14.429	C30H50	Lipids and lipid-like molecules	Prenol lipids	Triterpenoids
Synephrine	267	7.465	C9H13NO2	Benzenoids	Phenols	1-hydroxy-2-unsubstituted benzenoids
Tetrapropoxymethane	147	15.384	C13H28O4	Others	Not Available	Not Available
undecan-5-ylbenzene	91	15.087	C17H28	Benzenoids	Benzene and substituted derivatives	Not Available
Z Artifact	429	10.41	C13H9ClN4O3	Others	Not Available	Not Available

## Sheet: Table S2
Table S2. Differential metabolites were identified from HW vs. SW and HW vs.TZ.
HW vs SW
Metabolite	Super Class	VIP	Fold change	log2_fold change	P value	-log10_P value	HW/SW
1-(furan-2-ylmethyl)-2,3-dimethylpiperidin-4-one	Others	1.82576	5.7455	2.52	9.425e-08	7.02572	up
1,3,5-Triisopropylbenzene	Others	1.76938	0.061306	-4.03	6.0189e-09	8.22048	down
1,3-oxazole	Organoheterocyclic compounds	1.73592	0.23711	-2.08	8.2499e-07	6.08355	down
1-[(2R)-1-methylpyrrolidin-2-yl]propan-2-one	Alkaloids and derivatives	1.66708	4.2151	2.08	8.2499e-07	6.08355	up
1-iodo-3,5-dinitrobenzene	organic iodine compounds	1.66453	4.1649	2.06	8.2499e-07	6.08355	up
2,3,4-trifluorobenzoic acid	Others	1.64829	3.4865	1.8	1.6982e-05	4.77001	up
2,5-di(ethylidene)-1,3,3a,4,6,6a-hexahydropentalene	Others	1.63989	0.40394	-1.31	1.1837e-05	4.92676	down
2-Aminopyrimidine	Organoheterocyclic compounds	1.61399	2.746	1.46	3.6274e-05	4.4404	up
3-N-(1,3,5-trimethylpyrazol-4-yl)-1H-1,2,4-triazole-3,5-diamine	Others	1.49252	3.4566	1.79	0.00022703	3.64392	up
benzene-1,2,4-tricarboxylic acid	Organic acids and derivatives	1.49188	2.9335	1.55	0.00068674	3.16321	up
Cadinene	Lipids and lipid-like molecules	2.92817	0.34116	1.55	0.0051911	2.28474	up
Limonene	Lipids and lipid-like molecules	1.26495	4.0813	2.03	0.019375	1.71276	up
Nordihydrohalkendin	Others	1.21687	0.17898	-2.48	0.0050796	2.29417	down
Ortho-Methylanisole	Benzenoids	1.14638	0.43983	-1.18	0.024744	1.60653	down
P-Cymene	Lipids and lipid-like molecules	1.07911	2.4729	1.31	0.019375	1.71276	up
P-Ethylphenol	Benzenoids	1.03933	0.39465	-1.34	0.033263	1.47804	down
HW vs TZ
Metabolite	Super Class	VIP	Fold change	log2_fold change	P value	-log10_P value	HW/TZ
1,3,5-Triisopropylbenzene	Others	1.08383	3.1852	1.67	0.046002	1.33722	up
1,3-oxazole	Organoheterocyclic compounds	1.12657	2.9106	1.54	0.005499	2.25972	up
2,3,4-trifluorobenzoic acid	Others	1.1911	2.1356	1.09	0.0050261	2.29877	up
2,5-di(ethylidene)-1,3,3a,4,6,6a-hexahydropentalene	Others	1.29895	2.2409	1.16	0.00087032	3.06032	up
2-Aminopyrimidine	Organoheterocyclic compounds	1.37128	3.045	1.61	0.00011723	3.93096	up
3-N-(1,3,5-trimethylpyrazol-4-yl)-1H-1,2,4-triazole-3,5-diamine	Others	1.40692	3.747	1.91	0.00088369	3.0537	up
benzene-1,2,4-tricarboxylic acid	Organic acids and derivatives	1.41113	0.12396	-3.01	0.00069033	3.16094	down
Beta-Gurjunene	Lipids and lipid-like molecules	1.44662	2.9938	1.58	0.0017987	2.74504	up
Beta-Myrcene	Lipids and lipid-like molecules	1.45381	7.8739	2.98	0.0001637	3.78595	up
Cadinene	Lipids and lipid-like molecules	1.46503	2.6036	1.38	0.00048204	3.31692	up
Limonene	Lipids and lipid-like molecules	1.4802	3.3704	1.75	0.00053606	3.27079	up
Methyl Linolenate	Lipids and lipid-like molecules	1.50411	4.0541	2.02	4.4196e-05	4.35462	up
Ortho-Methylanisole	Benzenoids	1.51716	4.1647	2.06	3.3667e-05	4.4728	up
P-Cymene	Lipids and lipid-like molecules	1.5274	3.6147	1.85	9.4436e-05	4.02486	up
P-Ethylphenol	Benzenoids	1.5533	0.33729	-1.57	0.0001017	3.99268	down
propanoic acid	Organic acids and derivatives	1.66881	0.25693	-1.96	5.2814e-06	5.27725	down
Squalene	Lipids and lipid-like molecules	1.68056	5.671	2.5	1.3394e-06	5.87309	up
Tetrapropoxymethane	Others	1.02195	0.3645	-1.46	0.014026	1.85307	down

## Sheet: Table S3
Table S3. Primers for qRT-PCR
Gene names	Gene ID	Primer sequences (5'-3')	Notes
GERD	Phoebe_bournei_newGene_3535	CGTATCTTCATCCATCTTACTC	Forward
		GCATTCTCTTCACTTCTTCC	Reverse
GGPS	Maker00056543.gene	CTGATATGGAGTCATTGGAAG	Forward
		TTGCTCTTGCCTTGTGTT	Reverse
gcpE, ispG	Maker00017964.gene	AACCACCAGAGGAAGAGAT	Forward
		CACAGGCATAAGAACAGAAC	Reverse
dxs	Maker00037935.gene	ACCTTGTTCGCAGTCTTG	Forward
		GCCTCCACTTCGTATTACC	Reverse
gcpE, ispG	Maker00051408.gene	ACGATGACTACTAGCGATAC	Forward
		GCCACCAGAGGAATGTTAT	Reverse
TPS04, GES	Maker00002862.gene	CCGTCAATCTCTGTTCCTT	Forward
		TCTGCTCCTCCATTATCCA	Reverse
KAO	Maker00036780.gene	TTGGTAGTATGACAGAGGAAG	Forward
		TGAAGATTGGTTGAGCAGTA	Reverse
ispH, lytB	Maker00015702.gene	ACATCAATGAGCACTTCGT	Forward
		CATCCACCAACCACTAACA	Reverse
ACAT, atoB	Maker00034090.gene	TCATCAAGGAGGAGGTAGTA	Forward
		GAAGGCATTGTTACAGAGAC	Reverse
HMGCR	Maker00029691.gene	GAGAAGAACAGGATACTTATGC	Forward
		CCACTCACTAACACTAATGC	Reverse
bHLH[2]	Maker00001762.gene	TGACCCACATTGTCGTCGAG	Forward
		GGGTTCGGATTGTTGGGTCA	Reverse
C2H2[2]	Maker00007554.gene	CGTCTTCGCTGTTCTTTGGC	Forward
		GGGGGACAGTGCAATAACCT	Reverse
NAC[2]	Maker00013024.gene	CGTTGCCTGCTTCCATCATC	Forward
		ACCAGTTGCTCTGTTGGGTC	Reverse
WRKY[2]	Maker00014965.gene	TCTGGGTCATACGCGAACAG	Forward
		GGGCAATAAACCCACGGAGA	Reverse
TAZ	Maker00018089.gene	TTACTGGTTCGTCACTTCTC	Forward
		CTTCATCCTTCCTGCTCTG	Reverse
Actin		GGTGCCCTGAGGTCCTGTT	Forward
		AGGAACCACCGATCCAGACA	Reverse
GERD: (-)-germacrene D synthase， GGPS: geranylgeranyl diphosphate synthase, gcpE, ispG: (E)-4-hydroxy-3-methylbut-2-enyl-diphosphate synthase, dxs: 1-deoxy-D-xylulose-5-phosphate synthase, TPS04, GES: geranyllinalool synthase, KAO: ent-kaurenoic acid monooxygenase, ispH, lytB: 4-hydroxy-3-methylbut-2-en-1-yl diphosphate reductase, ACAT, atoB: acetyl-CoA C-acetyltransferase, HMGCR: hydroxymethylgl…
